# Supplementary material for: Gardnerella Species and Their Association With Bacterial Vaginosis
Source: J Infect Dis. 2024 Jan 24;230(1):e171–81. doi: 10.1093/infdis/jiae026 (PMC11272073; doi:10.1093/infdis/jiae026)
Supplement: jiae026_Supplementary_Data [file jiae026_supplementary_data.zip]

Archive with 10 entries (10 files):
- supp_fig1.tif
- supp_fig2.tif
- supp_methods.docx
- supp_table1.docx
- supp_table2.docx
- supp_table3.docx
- supp_table4a.docx
- supp_table4b.docx
- supp_table5.docx
- supp_table6.docx
